# Supplementary material for: Multiplex Autoantibody Detection in Patients with Autoimmune Polyglandular Syndromes
Source: Int J Mol Sci. 2021 May 23;22(11):5502. doi: 10.3390/ijms22115502 (PMC8197071; doi:10.3390/ijms22115502)
Supplement: Supplementary file 1 [file ijms-22-05502-s001.zip]

Archive with 3 entries (2 files):
- ijms-1218029-supplementary/
- ijms-1218029-supplementary/Savvateeva et al Table S1.xlsx
- ijms-1218029-supplementary/Savvateeva et al Table S2.pdf
