# Supplementary material for: Multiplex Autoantibody Detection in Patients with Autoimmune Polyglandular Syndromes
Source: Int J Mol Sci. 2021 May 23;22(11):5502. doi: 10.3390/ijms22115502 (PMC8197071; doi:10.3390/ijms22115502)
Supplement: Supplementary file 1 [file ijms-22-05502-s001.zip › ijms-1218029-supplementary/Savvateeva et al Table S1.xlsx]

## Sheet: Patients
Table S1 Patient Characteristics
#	Diagnosis	Age	Gender	APS-1	APS-2	Addison’s disease	Type 1 Diabetes	Autoimmune thyroid diseases	AuAbs to IFN-ω (Microarray)	AuAbs to IFN-α (Microarray)	AuAbs to IL-22 (Microarray)	AuAbs to 21-OH (ELISA)	AuAbs to 21-OH (Microarray)	AuAbs to GAD-65 (ELISA)	AuAbs to GAD-65 (Microarray)	AuAbs to IA2 (ELISA)	AuAbs to IA2 (Microarray)	AuAbs to ICA (ELISA)	AuAbs to ICA (Microarray)	AuAbs to TG (ELISA)	AuAbs to TG (Microarray)	AuAbs to TPO (ELISA)	AuAbs to TPO (Microarray)
1	APS-2. Type 1 diabetes. Hashimoto's thyroiditis, hypothyroidism. Vitiligo	35	m		+		+	+								yes	yes		yes	yes	yes	yes	yes
2	Type 1 diabetes	19	m				+									yes	yes
3	APS-1. Primary adrenal insufficiency. Hypoparathyroidism. Cutaneous candidiasis. Alopecia areata	49	m	+		+			yes	yes	yes	yes	yes
4	Graves disease	41	f					+												yes	yes	yes	yes
5	Graves disease	22	f					+												yes	yes	yes	yes
6	Type 2 diabetes. Non-autoimmune hypergonadotropic hypogonadism	44	f
7	Non-autoimmune hypergonadotropic hypogonadism	51	f
8	Hashimoto's thyroiditis, hypothyroidism. Vitiligo. Alopecia areata	30	f					+												yes	yes	yes	yes
9	APS-2. Type 1 diabetes. Primary hypothyroidism as a result of radioiodine therapy for diffuse toxic goiter	35	f		+		+	+
10	Graves disease. Graves' ophthalmopathy	71	f					+
11	Type 1 diabetes	64	m				+								yes							yes
12	APS-2. Type 1 diabetes. Hashimoto's thyroiditis, hypothyroidism	24	f		+		+	+												yes	yes	yes	yes
13	APS-2. Type 1 diabetes. Hashimoto's thyroiditis, hypothyroidism	45	f		+		+	+					yes			yes	yes					yes	yes
14	Type 1 diabetes	38	m				+
15	Graves disease	40	f					+												yes	yes	yes	yes
16	Type 2 diabetes;Non-autoimmune hypergonadotropic hypogonadism	88	f
17	APS-2. Primary adrenal insufficiency.Hypergonadotropic hypogonadism. Hashimoto's thyroiditis, euthyroidism	28	f		+	+		+				yes	yes							yes	yes
18	Graves disease. Graves' ophthalmopathy	60	f					+													yes
19	Type 1 diabetes	28	f				+
20	Type 1 diabetes	21	f				+									yes	yes
21	Graves disease. Graves' ophthalmopathy	68	m					+												yes	yes	yes	yes
22	Graves disease. Graves' ophthalmopathy	56	m					+												yes	yes	yes	yes
23	Graves disease. Graves' ophthalmopathy	47	m					+														yes	yes
24	APS-2. Primary adrenal insufficiency. Hashimoto's thyroiditis, hypothyroidism	46	f		+	+		+				yes	yes								yes	yes	yes
25	Type 1 diabetes	42	m				+									yes	yes
26	Graves disease	35	f					+
27	Type 1 diabetes	25	f				+
28	APS-2. Primary adrenal insufficiency.Hypergonadotropic hypogonadism. Hashimoto's thyroiditis, hypothyroidism	36	f		+	+		+				yes	yes							yes	yes	yes	yes
29	APS-2. Type 1 diabetes. Hashimoto's thyroiditis, hypothyroidism. Malabsorption syndrome	32	f		+		+	+						yes	yes					yes	yes	yes	yes
30	APS-2. Type 1 diabetes. Hashimoto's thyroiditis, hypothyroidism. Vitiligo. Rheumatoid arthritis	70	m		+		+	+						yes	yes
31	Type 2 diabetes.Non-autoimmune hypergonadotropic hypogonadism	63	f
32	APS-2. Primary adrenal insufficiency. Primary hypothyroidism as a result of thyroidectomy for diffuse toxic goiter	23	f		+	+		+				yes		yes	yes							yes	yes
33	APS-2.Graves disease. Primary adrenal insufficiency	31	f		+	+		+				yes	yes									yes	yes
34	APS-2. Primary adrenal insufficiency. Hashimoto's thyroiditis, hypothyroidism. Type 1 diabetes	66	f		+	+	+	+				yes	yes									yes	yes
35	APS-2. Hashimoto's thyroiditis, hypothyroidism. Latent autoimmune diabetes in adults	55	f		+		+	+								yes	yes			yes	yes	yes	yes
36	Non-autoimmune hypergonadotropic hypogonadism	43	f
37	Non-autoimmune hypergonadotropic hypogonadism	31	f													yes
38	Type 2 diabetes.Non-autoimmune hypergonadotropic hypogonadism	62	f
39	Type 1 diabetes	36	f				+
40	Primary hyperparathyroidism	28	m
41	Type 2 diabetes.Non-autoimmune hypergonadotropic hypogonadism	70	f
42	Secondary adrenal insufficiency . Secondary hypothyroidism	40	f
43	Graves disease. Vitiligo	39	f					+														yes	yes
44	APS-2. Primary adrenal insufficiency. Hashimoto's thyroiditis, hypothyroidism	46	f		+	+		+				yes	yes							yes
45	Healthy control	28	m
46	Healthy control	18	f
47	Healthy control	25	f
48	Healthy control	43	f
49	APS-1. Primary adrenal insufficiency. Hypoparathyroidism. Chronic mucocutaneous candidiasis. Hypergonadotropic hypogonadism. Hashimoto's thyroiditis, hypothyroidism. Malabsorption syndrome. Enamel hypoplasia. Alopecia totalis. Vitiligo	20	f	+		+			yes	yes	yes	yes	yes		yes					yes	yes	yes	yes
50	APS-2. Primary adrenal insufficiency. Hashimoto's thyroiditis, hypothyroidism	23	f		+							yes	yes			yes	yes			yes	yes	yes	yes
51	APS-1. Chronic mucocutaneous candidiasis. Primary adrenal insufficiency. Hypoparathyroidism.Hypergonadotropic hypogonadism	18	f	+		+			yes	yes	yes	yes
52	APS-2. Primary adrenal insufficiency. Hashimoto's thyroiditis, hypothyroidism	33	f		+	+		+				yes	yes
53	APS-2. Primary adrenal insufficiency. Type 1 diabetes. Hashimoto's thyroiditis, hypothyroidism	47	f		+	+	+	+				yes							yes	yes	yes	yes	yes
54	APS-2. Primary adrenal insufficiency. Hashimoto's thyroiditis, hypothyroidism	63	f		+	+		+				yes	yes					yes	yes	yes	yes	yes	yes
55	APS-2. Primary adrenal insufficiency. Hashimoto's thyroiditis, hypothyroidism. Hypergonadotropic hypogonadism.	39	f		+	+		+				yes	yes						yes			yes	yes
56	Non-autoimmune primary adrenal insufficiency	70	m						yes	yes
57	Primary adrenal insufficiency. Alopecia areata	24	m			+						yes	yes
58	APS-2. Primary adrenal insufficiency. Hashimoto's thyroiditis, hypothyroidism	21	f		+	+		+				yes	yes			yes	yes					yes	yes
59	Autoimmune primary adrenal insufficiency	49	f			+						yes	yes									yes	yes
60	APS-2. Primary adrenal insufficiency. Graves disease. Graves' ophthalmopathy	26	m		+	+		+				yes	yes									yes	yes
61	Autoimmune primary adrenal insufficiency	60	f			+						yes	yes							yes	yes	yes	yes
62	APS-2. Hashimoto's thyroiditis, hypothyroidism. Latent autoimmune diabetes in adults	54	f		+		+	+								yes	yes					yes	yes
63	APS-2. Primary adrenal insufficiency. Graves disease	61	f		+	+		+				yes	yes			yes	yes				yes		yes
64	APS-1. Primary adrenal insufficiency. Hypoparathyroidism. Chronic mucocutaneous candidiasis. Hypergonadotropic hypogonadism	29	f	+		+			yes	yes	yes			yes	yes			yes	yes
65	Healthy control	28	f
66	Hashimoto's thyroiditis, hypothyroidism	67	f					+														yes	yes
67	APS-2. Primary adrenal insufficiency. Hashimoto's thyroiditis, hypothyroidism	36	f		+	+		+				yes	yes							yes	yes	yes	yes
68	Healthy control	25	f																				yes
69	Graves disease. Vitiligo	26	f					+
70	Type 1 diabetes	22	f				+									yes	yes
71	Type 1 diabetes	24	m				+																yes
72	Healthy control	31	f
73	Type 1 diabetes	28	f				+									yes	yes	yes	yes
74	Type 1 diabetes	37	f				+													yes	yes	yes	yes
75	Type 1 diabetes	24	f				+															yes
76	Graves disease	41	f					+
77	Type 2 diabetes	56	m
78	APS-2. Primary adrenal insufficiency. Primary hypothyroidism as a result of radioiodine therapy for diffuse toxic goiter	63	f		+	+		+				yes	yes							yes	yes	yes	yes
79	Type 2 diabetes	61	m
80	Type 2 diabetes. Multinodular euthyroid goiter	68	f
81	Type 2 diabetes	50	f																				yes
82	Hypopituitarism. Secondary adrenal insufficiency . Secondary hypothyroidism . Hypogonadotropic hypogonadism. Growth hormone deficiency	35	f											yes
83	Primary hyperparathyroidism. Non-autoimmune primary adrenal insufficiency	54	f
84	Primary hyperparathyroidism.Non-autoimmune hypergonadotropic hypogonadism. Multinodular euthyroid goiter	67	f
85	Medullary thyroid cancer. Non-autoimmune hypergonadotropic hypogonadism	54	f																			yes
86	Nodular euthyroid goiter. Non-autoimmune hypergonadotropic hypogonadism	61	f
87	Primary hyperparathyroidism. Multinodular euthyroid goiter	56	f								yes		yes
88	Non-autoimmune hypergonadotropic hypogonadism	32	m											yes
89	Hashimoto's thyroiditis, hypothyroidism. Hirata's disease	72	f					+						yes	yes			yes	yes	yes	yes	yes	yes
90	Autoimmune hypogonadotropic hypogonadism	20	f											yes	yes	yes
91	Hashimoto's thyroiditis, hypothyroidism. Alopecia. Psoriasis	28	m					+				yes										yes	yes
92	Hashimoto's thyroiditis, hypothyroidism	30	f					+												yes	yes	yes	yes
93	Primary hyperparathyroidism.Non-autoimmune hypergonadotropic hypogonadism	68	f
94	Hypopituitarism. Secondary adrenal insufficiency . Secondary hypothyroidism. Hypogonadotropic hypogonadism	24	f
95	Hypopituitarism. Secondary adrenal insufficiency . Secondary hypothyroidism. Hypogonadotropic hypogonadism	19	m
96	Secondary adrenal insufficiency .Non-autoimmune hypergonadotropic hypogonadism	67	f
97	Primary hyperparathyroidism.Non-autoimmune hypergonadotropic hypogonadism	56	f
98	Secondary adrenal insufficiency	37	f
99	Tertiary hyperparathyroidism . Non-autoimmune hypergonadotropic hypogonadism	63	f
100	Type 1 diabetes	20	f				+															yes
101	Healthy control	28	f
102	Healthy control	19	f
103	APS-1. Primary adrenal insufficiency. Hypergonadotropic hypogonadism. Hypoparathyroidism.Chronic mucocutaneous candidiasis	18	f	+		+			yes	yes		yes							yes	yes	yes	yes	yes
104	Nodular euthyroid goiter. Non-autoimmune hypergonadotropic hypogonadism	65	f
105	Type 2 diabetes	56	m
106	Healthy control	28	f
107	Type 2 diabetes. Non-autoimmune hypergonadotropic hypogonadism	56	f
108	Non-autoimmune hypogonadotropic hypogonadism	60	f
109	Graves disease	28	f					+
110	Primary hyperparathyroidism	40	f
111	Type 2 diabetes. Non-autoimmune hypergonadotropic hypogonadism	53	f
112	Type 2 diabetes. Non-autoimmune hypergonadotropic hypogonadism	62	f
113	Secondary adrenal insufficiency	34	m									yes
114	APS-2. Primary adrenal insufficiency. Primary hypogonadism. Vitiligo	19	f		+	+										yes	yes			yes		yes
115	APS-1. Primary adrenal insufficiency. Hashimoto's thyroiditis, hypothyroidism. Type 1 diabetes. Chronic mucocutaneous candidiasis. Hypoparathyroidism. Alopecia totalis. Atrophic gastritis	30	f	+		+	+	+	yes	yes	yes	yes	yes	yes	yes	yes	yes	yes	yes	yes	yes	yes	yes
116	Type 1 diabetes	19	f				+													yes	yes	yes	yes
117	Primary hyperparathyroidism.Non-autoimmune hypergonadotropic hypogonadism	72	f																				yes
118	Hypopituitarism. Secondary adrenal insufficiency. Secondary hypothyroidism. Secondary hypogonadism	19	m
119	APS-2. Primary adrenal insufficiency.Hypergonadotropic hypogonadism	35	f		+							yes	yes								yes	yes	yes
120	Primary hyperparathyroidism	42	f
121	APS-2. Primary adrenal insufficiency. Hashimoto's thyroiditis, hypothyroidism. Hypergonadotropic hypogonadism	35	f		+	+		+				yes	yes									yes	yes
122	APS-2. Graves disease. Hypergonadotropic hypogonadism	44	f		+			+						yes		yes
123	Healthy control	60	f																				yes
124	APS-1. Primary adrenal insufficiency. Chronic mucocutaneous candidiasis. Megaloblastic anemia. Malabsorption syndrome. Enamel hypoplasia. Splenic hypoplasia	18	m	+		+			yes	yes	yes	yes	yes
125	APS-1. Primary adrenal insufficiency. Hypoparathyroidism. Chronic mucocutaneous candidiasis. Hashimoto's thyroiditis, hypothyroidism. Hypergonadotropic hypogonadism. Vitiligo	45	f	+		+		+	yes	yes	yes	yes									yes	yes	yes
126	Healthy control	31	m
127	Latent autoimmune diabetes in adults	55	f																		yes	yes	yes
128	Non-autoimmune hypergonadotropic hypogonadism	58	f
129	APS-1. Primary adrenal insufficiency. Primary hypoparathyroidism. Chronic mucocutaneous candidiasis. Alopecia areata	45	m	+		+			yes	yes	yes		yes	yes	yes				yes			yes	yes
130	Healthy control	24	f
131	Hashimoto's thyroiditis, hypothyroidism	56	f					+												yes	yes	yes	yes
132	APS-2. Primary adrenal insufficiency. Hashimoto's thyroiditis, hypothyroidism. Hypergonadotropic hypogonadism	48	f		+	+		+				yes								yes	yes	yes	yes
133	APS-1. Primary adrenal insufficiency. Hashimoto's thyroiditis, hypothyroidism. Chronic mucocutaneous candidiasis. Autoimmune fibrosing alveolitis. Alopecia totalis	27	m	+		+		+	yes	yes	yes		yes						yes	yes	yes	yes	yes
134	Hypopituitarism. Secondary adrenal insufficiency . Secondary hypothyroidism	25	f
135	APS-1. Primary adrenal insufficiency. Hypoparathyroidism. Hypergonadotropic hypogonadism. Vitiligo. Malabsorption syndrome. Corneal dystrophy. Ptosis. Asplenia. Atrophic gastroduodenitis. Autoimmune hepatitis	30	f	+		+			yes	yes	yes		yes			yes			yes
136	APS-1. Primary adrenal insufficiency. Primary Hypoparathyroidism. Hypergonadotropic hypogonadism. Chronic mucocutaneous candidiasis. Corneal dystrophy. Atrophic gastritis	28	f	+		+			yes	yes	yes		yes
137	APS-2. Primary adrenal insufficiency. Hashimoto's thyroiditis, hypothyroidism. Hypergonadotropic hypogonadism.	37	f		+	+		+				yes	yes			yes	yes
138	Hypopituitarism. Secondary adrenal insufficiency . Secondary hypothyroidism. Hypogonadotropic hypogonadism. Central diabetes insipidus	34	f													yes	yes
139	APS-2. Hypergonadotropic hypogonadism. Hypoparathyroidism	33	f		+
140	Primary hyperparathyroidism.Non-autoimmune hypergonadotropic hypogonadism. Multinodular euthyroid goiter	65	f									yes											yes
141	Multinodular toxic goiter	58	m											yes						yes	yes	yes	yes
142	Type 2 diabetes	55	m
143	Non-autoimmune hypergonadotronic hypogonadism	18	f
144	Secondary adrenal insufficiency	34	f
145	Hypopituitarism. Secondary adrenal insufficiency. Secondary hypothyroidism. Hypogonadotropic hypogonadism. Growth hormone deficiency	19	m
146	Hypopituitarism. Secondary adrenal insufficiency. Secondary hypothyroidism. Hypogonadotropic hypogonadism. Growth hormone deficiency. Central diabetes insipidus	54	m
147	Multiple Endocrine Neoplasia Type 1: multiple insulinomas, non-functioning pancreatic tumors, duodenal gastrinomas; primary hyperparathyroidism, lung carcinoids,hormonally inactivebilateral multifocal adrenal masses, hyperprolactinemia	45	f							yes
148	APS-2. Primary adrenal insufficiency.Hypergonadotropic hypogonadism	36	f		+							yes	yes							yes	yes	yes	yes
149	Type 1 diabetes	29	f				+							yes	yes
150	Secondary adrenal insufficiency	25	f
151	Hypopituitarism. Secondary adrenal insufficiency. Secondary hypothyroidism. Hypogonadotropic hypogonadism	21	m																				yes
152	APS-1. Primary Hypoparathyroidism. Primary adrenal insufficiency. Chronic mucocutaneous candidiasis. Hypergonadotropic hypogonadism. Subtotal alopecia areata. Enamel hypoplasia	27	f	+					yes	yes	yes	yes						yes					yes
153	Healthy control	27	f															yes	yes
154	Non-autoimmune primary adrenal insufficiency	24	m									yes	yes					yes	yes
155	Type 2 diabetes. Multinodular euthyroid goiter. Non-autoimmune hypergonadotropic hypogonadism	68	f													yes	yes	yes	yes
156	APS-1. Primary adrenal insufficiency. Hypoparathyroidism. Chronic mucocutaneous candidiasis	36	m	+		+			yes	yes	yes		yes					yes	yes
157	Healthy control	29	f															yes	yes
158	Primary hyperparathyroidism. Multinodular euthyroid goiter. Non-autoimmune hypergonadotropic hypogonadism	54	f															yes	yes
159	Autoimmune hypergonadotropic hypogonadism	58	f																			yes
160	Healthy control	34	m															yes	yes
161	Primary hyperparathyroidism. Multinodular euthyroid goiter	30	f
162	Healthy control	30	f
163	Healthy control	29	f
164	Healthy control	24	m
165	Healthy control	23	f
166	Healthy control	28	f
167	Healthy control	25	f
168	APS-1. Hypoparathyroidism. Primary adrenal insufficiency. Diffuse alopecia areata. Vitiligo. Hypergonadotropic hypogonadism.	32	f	+		+			yes	yes	yes	yes		yes	yes			yes	yes		yes	yes	yes
169	Hashimoto's thyroiditis, hypothyroidism	27	f					+												yes	yes	yes	yes
170	Type 2 diabetes. Multinodular euthyroid goiter.Non-autoimmune hypergonadotropic hypogonadism	65	f																				yes
171	Type 1 diabetes	25	f				+							yes	yes			yes	yes			yes
172	Hashimoto's thyroiditis, hypothyroidism	36	f					+														yes	yes
173	Primary hyperparathyroidism. Nodular euthyroid goiter	51	f
174	Type 1 diabetes	28	f				+							yes	yes			yes	yes
175	Non-autoimmune hypergonadotropic hypogonadism	18	f																	yes		yes
176	Papillary thyroid cancer	35	m
177	Type 2 diabetes. Non-autoimmune hypergonadotropic hypogonadism	45	m
178	Healthy control	40	m															yes
179	Multinodular goiter. Subclinical destructive thyrotoxicosis. Non-autoimmune hypergonadotropic hypogonadism	53	f																				yes
180	Multinodular euthyroid goiter	39	m
181	Multinodular euthyroid goiter. Non-autoimmune hypergonadotropic hypogonadism	59	f
182	Multinodular euthyroid goiter. Non-autoimmune hypergonadotropic hypogonadism	64	f
183	Non-autoimmune hypergonadotropic hypogonadism	19	f
184	Multinodular euthyroid goiter. Primary hyperparathyroidism. Non-autoimmune hypergonadotropic hypogonadism	54	f																			yes
185	Follicular neoplasm of the thyroid gland. Hypersecretion of calcitonin	36	f																			yes	yes
186	Primary hyperparathyroidism. Non-autoimmune hypergonadotropic hypogonadism	63	f
187	Primary hyperparathyroidism	51	m										yes
188	Nodular euthyroid goiter	40	f
189	APS-1. Hypoparathyroidism. Primary adrenal insufficiency. Chronic mucocutaneous candidiasis. Hypergonadotropic hypogonadism. Atrophic gastroduodenitis. Malabsorption syndrome. Enamel hypoplasia. Retinitis pigmentosa	31	f	+		+			yes	yes	yes		yes	yes	yes			yes	yes
190	APS-2. Primary adrenal insufficiency. Hashimoto's thyroiditis, hypothyroidism. Type 1 diabetes	28	f		+	+	+	+				yes	yes	yes	yes			yes	yes		yes	yes	yes
191	APS-1. Primary adrenal insufficiency. Primary hypoparathyroidism. Oral candidiasis. Hypergonadotropic hypogonadism. Psoriatic arthritis	44	f	+		+			yes	yes		yes		yes	yes			yes	yes
192	Healthy control	44	f											yes	yes	yes
193	Hashimoto's thyroiditis, hypothyroidism. Vitiligo.	29	f					+														yes	yes
194	APS-1. Primary adrenal insufficiency. Hypoparathyroidism. Hypergonadotropic hypogonadism. Hashimoto's thyroiditis, hypothyroidism. Mucocutaneous candidiasis. Atrophic gastritis. Alopecia areata	25	f	+		+		+	yes	yes	yes	yes							yes	yes	yes	yes	yes
195	APS-2. Type 1 diabetes. Autoimmune hypergonadotropic hypogonadism	25	f		+		+
196	APS-2. Hashimoto's thyroiditis, hypothyroidism. Graves' ophthalmopathy. Hypergonadotropic hypogonadism. Central diabetes insipidus. Corneal epitheliopathy	30	f		+			+												yes	yes	yes	yes
197	Healthy control	26	f
198	Type 1 diabetes	19	f				+																yes
199	Healthy control	26	f
200	Non-autoimmune primary adrenal insufficiency	38	m
201	Type 2 diabetes. Non-autoimmune hypergonadotropic hypogonadism	54	f
202	APS-2. Autoimmune hypergonadotropic hypogonadism. Primary adrenal insufficiency	44	f		+															yes	yes		yes
203	APS-2. Primary adrenal insufficiency. Hashimoto's thyroiditis, hypothyroidism. Type 1 diabetes	26	m		+	+	+	+				yes	yes							yes	yes	yes	yes
204	APS-2. Primary adrenal insufficiency. Hashimoto's thyroiditis, hypothyroidism. Type 2 1 diabetes	26	f		+	+	+	+				yes	yes
205	Healthy control	47	f
206	Healthy control	47	m																				yes
